# Supplementary material for: A Bioinformatics Pipeline to Identify a Subset of SNPs for Genomics-Assisted Potato Breeding
Source: Plants (Basel). 2020 Dec 24;10(1):30. doi: 10.3390/plants10010030 (PMC7824009; doi:10.3390/plants10010030)
Supplement: Supplementary file 1 [file plants-10-00030-s001.zip]

Archive with 5 entries (4 files):
- supplementary materials/
- supplementary materials/figure-S1.docx
- supplementary materials/figure-S2.docx
- supplementary materials/table-S1.docx
- supplementary materials/table-S2.xlsx
