# Supplementary material for: A Bioinformatics Pipeline to Identify a Subset of SNPs for Genomics-Assisted Potato Breeding
Source: Plants (Basel). 2020 Dec 24;10(1):30. doi: 10.3390/plants10010030 (PMC7824009; doi:10.3390/plants10010030)
Supplement: Supplementary file 1 [file plants-10-00030-s001.zip › supplementary materials/table-S2.xlsx]

## Sheet: intermarker-all-merged
	r2 = 0.029		r2 = 0.056		r2 = 0.083		r2 = 0.110		r2 = 0.148		r2 = 0.205		r2 = 0.350		r2 = 0.710		r2 = 1.0
Pseudomolecule	SNPs	Distance	SNPs	Distance	SNPs	Distance	SNPs	Distance	SNPs	Distance	SNPs	Distance	SNPs	Distance	SNPs	Distance	SNPs	Distance
1	45	1.9865e+06	102	866405	153	576345	213	416162	278	318717	325	272483	377	234800	426	207729	540	163883
2	45	965184	89	504303	133	336202	167	276716	205	225171	249	187249	296	157416	335	139035	426	109265
3	50	1.25301e+06	103	603712	157	396252	196	317453	240	259009	273	227585	312	199046	351	176866	448	138486
4	53	1.36982e+06	103	698358	149	482342	190	380977	240	300630	305	236859	352	204948	408	176755	534	135125
5	27	1.98587e+06	68	774822	105	499164	142	368303	172	303689	200	260970	240	217294	276	188848	355	146704
6	50	1.20505e+06	90	664306	138	431556	182	326648	224	265181	273	217409	330	179743	386	153598	480	123456
7	41	1.41057e+06	81	705286	128	444274	168	337861	209	271264	243	233152	286	197975	347	163072	465	121601
8	44	1.31137e+06	82	696158	109	524513	154	370245	197	289018	240	237019	278	204503	321	177270	405	140412
9	36	1.75224e+06	78	796471	130	475413	175	352943	216	285798	263	234529	304	202794	349	176583	427	144251
10	26	2.33266e+06	57	1.06038e+06	81	742264	112	536256	150	399493	179	334407	204	293224	227	263382	292	204551
11	41	1.11928e+06	65	701735	107	423689	134	337677	175	258356	203	222545	242	186531	266	169935	340	132840
12	30	2.09991e+06	59	1.04995e+06	87	709094	120	512454	146	420566	180	340682	204	300404	227	269832	301	203314
13	7	5.61558e+06	15	2926721	27	1.57593e+06	39	1.11716e+06	45	964819	54	849290	60	762922	70	652354	81	562655
14	6	7.63788e+06	7	6364898	9	8.45713e+06	10	7.51745e+06	11	6.7657e+06	12	6150637	12	6150637	12	6150637	13	5.63808e+06
Total	501	1.60819e+06	999	806321	1513	550050	2002	417069	2508	332448	2999	278843	3497	238954	4001	208789	5107	163476
